# Supplementary material for: Modelling Population Genetic Screening in Rare Neurodegenerative Diseases
Source: Biomedicines. 2025 Apr 23;13(5):1018. doi: 10.3390/biomedicines13051018 (PMC12108917; doi:10.3390/biomedicines13051018)
Supplement: Supplementary file 1 [file biomedicines-13-01018-s001.zip]

Archive with 1 entries (1 files):
- biomedicines-3524804-supplementary.pdf
